# Supplementary material for: NRF2 Protects against Altered Pulmonary T Cell Differentiation in Neonates Following In Utero Ultrafine Particulate Matter Exposure
Source: Antioxidants (Basel). 2022 Jan 21;11(2):202. doi: 10.3390/antiox11020202 (PMC8868442; doi:10.3390/antiox11020202)
Supplement: Supplementary file 1 [file antioxidants-11-00202-s001.zip]

Archive with 1 entries (1 files):
- antioxidants-1511587-supplementary.pdf
